# Supplementary material for: RAP1/TERF2IP—A Multifunctional Player in Cancer Development
Source: Cancers (Basel). 2021 Nov 27;13(23):5970. doi: 10.3390/cancers13235970 (PMC8657031; doi:10.3390/cancers13235970)
Supplement: Supplementary file 1 [file cancers-13-05970-s001.zip]

Archive with 1 entries (1 files):
- cancers-1453132-supplementary.xlsx
