# Supplementary material for: RAP1/TERF2IP—A Multifunctional Player in Cancer Development
Source: Cancers (Basel). 2021 Nov 27;13(23):5970. doi: 10.3390/cancers13235970 (PMC8657031; doi:10.3390/cancers13235970)
Supplement: Supplementary file 1 [file cancers-13-05970-s001.zip › cancers-1453132-supplementary.xlsx]

## Sheet: Arkusz1
Study of Origin	Sample ID	Cancer Type Detailed	Protein Change	Mutation Type	Variant Type	Copy #	Chromosome	Start Pos	End Pos	Ref	Var	HGVSg	HGVSc	Allele Freq (T)	Allele Freq (N)	Variant Reads	Ref Reads	Ref Reads (Normal)	# Mut in Sample
Prostate Adenocarcinoma (TCGA, PanCancer Atlas)	TCGA-YL-A8S9-01	Prostate Adenocarcinoma	TERF2IP-AMY1C	fusion	FUSION	ShallowDel	NA	-1											28
Skin Cutaneous Melanoma (TCGA, PanCancer Atlas)	TCGA-YG-AA3O-06	Cutaneous Melanoma	TERF2IP-CMTM1	fusion	FUSION	Gain	NA	-1											941
Skin Cutaneous Melanoma (TCGA, PanCancer Atlas)	TCGA-YG-AA3O-06	Cutaneous Melanoma	TERF2IP-CKLF	fusion	FUSION	Gain	NA	-1											941
Mesothelioma (TCGA, PanCancer Atlas)	TCGA-MQ-A4LM-01	Pleural Mesothelioma, Biphasic Type	ZFP1-TERF2IP	fusion	FUSION	Diploid	NA	-1											33
Glioblastoma Multiforme (TCGA, PanCancer Atlas)	TCGA-06-5416-01	Glioblastoma Multiforme	D10Y	Missense_Mutation	SNP	Diploid	16	75681808	75681808	G	T	16:g.75681808G>T	ENST00000300086.4:c.28G>T	0.14		22	132	123	12192
Glioblastoma Multiforme (TCGA, PanCancer Atlas)	TCGA-06-5416-01	Glioblastoma Multiforme	E323D	Missense_Mutation	SNP	Diploid	16	75690278	75690278	G	T	16:g.75690278G>T	ENST00000300086.4:c.969G>T	0.23		92	304	299	12192
Glioblastoma Multiforme (TCGA, PanCancer Atlas)	TCGA-06-5416-01	Glioblastoma Multiforme	R393M	Missense_Mutation	SNP	Diploid	16	75690487	75690487	G	T	16:g.75690487G>T	ENST00000300086.4:c.1178G>T	0.06		12	203	145	12192
Lung Squamous Cell Carcinoma (TCGA, PanCancer Atlas)	TCGA-94-A4VJ-01	Lung Squamous Cell Carcinoma	R259W	Missense_Mutation	SNP	ShallowDel	16	75688275	75688275	C	T	16:g.75688275C>T	ENST00000300086.4:c.775C>T	0.22		13	47	66	372
Bladder Urothelial Carcinoma (TCGA, PanCancer Atlas)	TCGA-4Z-AA84-01	Bladder Urothelial Carcinoma	R55Q	Missense_Mutation	SNP	DeepDel	16	75681944	75681944	G	A	16:g.75681944G>A	ENST00000300086.4:c.164G>A	0.42		5	7	11	424
Bladder Urothelial Carcinoma (TCGA, PanCancer Atlas)	TCGA-BT-A3PH-01	Bladder Urothelial Carcinoma	L329I	Missense_Mutation	SNP	Diploid	16	75690294	75690294	C	A	16:g.75690294C>A	ENST00000300086.4:c.985C>A	0.36		105	188	272	418
Bladder Urothelial Carcinoma (TCGA, PanCancer Atlas)	TCGA-DK-A3IT-01	Bladder Urothelial Carcinoma	F31L	Missense_Mutation	SNP	Amp	16	75681873	75681873	C	G	16:g.75681873C>G	ENST00000300086.4:c.93C>G	0.18		13	60	102	398
Bladder Urothelial Carcinoma (TCGA, PanCancer Atlas)	TCGA-E7-A677-01	Bladder Urothelial Carcinoma	V390L	Missense_Mutation	SNP	Diploid	16	75690477	75690477	G	T	16:g.75690477G>T	ENST00000300086.4:c.1168G>T	0.45		54	66	146	215
Liver Hepatocellular Carcinoma (TCGA, PanCancer Atlas)	TCGA-LG-A9QC-01	Hepatocellular Carcinoma	V53Gfs*20	Frame_Shift_Del	DEL	Diploid	16	75681935	75681948	CCGTGTGCCGAGTG	-	16:g.75681935_75681948del	ENST00000300086.4:c.156_169del	0.44		26	33	60	44
Prostate Adenocarcinoma (TCGA, PanCancer Atlas)	TCGA-KK-A5A1-01	Prostate Adenocarcinoma	D281N	Missense_Mutation	SNP		16	75690150	75690150	G	A	16:g.75690150G>A	ENST00000300086.4:c.841G>A	0.39		36	57	98	93
Uterine Corpus Endometrial Carcinoma (TCGA, PanCancer Atlas)	TCGA-AJ-A3OJ-01	Uterine Endometrioid Carcinoma	N339Ifs*12	Frame_Shift_Del	DEL	Diploid	16	75690320	75690320	A	-	16:g.75690320del	ENST00000300086.4:c.1016del	0.28		11	29	24	884
Uterine Corpus Endometrial Carcinoma (TCGA, PanCancer Atlas)	TCGA-D1-A177-01	Uterine Endometrioid Carcinoma	N339Ifs*12	Frame_Shift_Del	DEL	Diploid	16	75690320	75690320	A	-	16:g.75690320del	ENST00000300086.4:c.1016del	0.34		57	112	102	807
Uterine Corpus Endometrial Carcinoma (TCGA, PanCancer Atlas)	TCGA-EO-A22U-01	Uterine Endometrioid Carcinoma	R397Q	Missense_Mutation	SNP	Diploid	16	75690499	75690499	G	A	16:g.75690499G>A	ENST00000300086.4:c.1190G>A	0.47		17	19	12	13849
Uterine Corpus Endometrial Carcinoma (TCGA, PanCancer Atlas)	TCGA-EY-A2OM-01	Uterine Endometrioid Carcinoma	R397Q	Missense_Mutation	SNP	Diploid	16	75690499	75690499	G	A	16:g.75690499G>A	ENST00000300086.4:c.1190G>A	0.27		6	16	23	623
Uterine Corpus Endometrial Carcinoma (TCGA, PanCancer Atlas)	TCGA-AP-A051-01	Uterine Endometrioid Carcinoma	T278A	Missense_Mutation	SNP	Diploid	16	75690141	75690141	A	G	16:g.75690141A>G	ENST00000300086.4:c.832A>G	0.25		34	101	269	8321
Uterine Corpus Endometrial Carcinoma (TCGA, PanCancer Atlas)	TCGA-BS-A0UV-01	Uterine Endometrioid Carcinoma	E302*	Nonsense_Mutation	SNP	Diploid	16	75690213	75690213	G	T	16:g.75690213G>T	ENST00000300086.4:c.904G>T	0.35		27	51	115	8975
Uterine Corpus Endometrial Carcinoma (TCGA, PanCancer Atlas)	TCGA-EO-A3B0-01	Uterine Endometrioid Carcinoma	K384Q	Missense_Mutation	SNP	Diploid	16	75690459	75690459	A	C	16:g.75690459A>C	ENST00000300086.4:c.1150A>C	0.25		4	12	24	10922
Uterine Corpus Endometrial Carcinoma (TCGA, PanCancer Atlas)	TCGA-A5-A0G2-01	Uterine Serous Carcinoma/Uterine Papillary Serous Carcinoma	D369Y	Missense_Mutation	SNP	Diploid	16	75690414	75690414	G	T	16:g.75690414G>T	ENST00000300086.4:c.1105G>T	0.42		106	149	293	25741
Uterine Corpus Endometrial Carcinoma (TCGA, PanCancer Atlas)	TCGA-AJ-A3BH-01	Uterine Endometrioid Carcinoma	A249T	Missense_Mutation	SNP	Diploid	16	75688245	75688245	G	A	16:g.75688245G>A	ENST00000300086.4:c.745G>A	0.3		17	40	65	2683
Uterine Corpus Endometrial Carcinoma (TCGA, PanCancer Atlas)	TCGA-AJ-A3EK-01	Uterine Endometrioid Carcinoma	D376N	Missense_Mutation	SNP	Diploid	16	75690435	75690435	G	A	16:g.75690435G>A	ENST00000300086.4:c.1126G>A	0.11		4	31	33	5737
Uterine Corpus Endometrial Carcinoma (TCGA, PanCancer Atlas)	TCGA-AP-A0LM-01	Uterine Endometrioid Carcinoma	A257S	Missense_Mutation	SNP	Diploid	16	75688269	75688269	G	T	16:g.75688269G>T	ENST00000300086.4:c.769G>T	0.06		19	300	349	13209
Uterine Corpus Endometrial Carcinoma (TCGA, PanCancer Atlas)	TCGA-B5-A3FA-01	Uterine Endometrioid Carcinoma	A348T	Missense_Mutation	SNP	Diploid	16	75690351	75690351	G	A	16:g.75690351G>A	ENST00000300086.4:c.1042G>A	0.41		18	26	30	9661
Uterine Corpus Endometrial Carcinoma (TCGA, PanCancer Atlas)	TCGA-BG-A222-01	Uterine Endometrioid Carcinoma	S330P	Missense_Mutation	SNP	Diploid	16	75690297	75690297	T	C	16:g.75690297T>C	ENST00000300086.4:c.988T>C	0.43		10	13	24	4277
Uterine Corpus Endometrial Carcinoma (TCGA, PanCancer Atlas)	TCGA-BS-A0U7-01	Uterine Endometrioid Carcinoma	D366G	Missense_Mutation	SNP	Diploid	16	75690406	75690406	A	G	16:g.75690406A>G	ENST00000300086.4:c.1097A>G	0.05		4	69	86	185
Uterine Corpus Endometrial Carcinoma (TCGA, PanCancer Atlas)	TCGA-FI-A2D5-01	Uterine Endometrioid Carcinoma	E242A	Missense_Mutation	SNP	Diploid	16	75688225	75688225	A	C	16:g.75688225A>C	ENST00000300086.4:c.725A>C	0.14		8	49	54	13882
Esophageal Adenocarcinoma (TCGA, PanCancer Atlas)	TCGA-VR-AA7B-01	Esophageal Squamous Cell Carcinoma	D357H	Missense_Mutation	SNP	Gain	16	75690378	75690378	G	C	16:g.75690378G>C	ENST00000300086.4:c.1069G>C	0.37		16	27	42	160
Skin Cutaneous Melanoma (TCGA, PanCancer Atlas)	TCGA-EB-A3Y6-01	Cutaneous Melanoma	I275K	Missense_Mutation	SNP		16	75690133	75690133	T	A	16:g.75690133T>A	ENST00000300086.4:c.824T>A	0.14		10	62	92	495
Skin Cutaneous Melanoma (TCGA, PanCancer Atlas)	TCGA-GN-A4U4-06	Cutaneous Melanoma	S206F	Missense_Mutation	SNP	Diploid	16	75682397	75682397	C	T	16:g.75682397C>T	ENST00000300086.4:c.617C>T	0.36		5	9	13	577
Skin Cutaneous Melanoma (TCGA, PanCancer Atlas)	TCGA-FS-A1ZQ-06	Cutaneous Melanoma	P225S	Missense_Mutation	SNP	Diploid	16	75688173	75688173	C	T	16:g.75688173C>T	ENST00000300086.4:c.673C>T	0.32		32	69	118	1133
Skin Cutaneous Melanoma (TCGA, PanCancer Atlas)	TCGA-EE-A29L-06	Cutaneous Melanoma	L180M	Missense_Mutation	SNP	Diploid	16	75682318	75682318	C	A	16:g.75682318C>A	ENST00000300086.4:c.538C>A	0.2		4	16	21	2216
Skin Cutaneous Melanoma (TCGA, PanCancer Atlas)	TCGA-ER-A19P-06	Cutaneous Melanoma	S176*	Nonsense_Mutation	SNP	Gain	16	75682307	75682307	C	A	16:g.75682307C>A	ENST00000300086.4:c.527C>A	0.2		6	24	15	2917
Stomach Adenocarcinoma (TCGA, PanCancer Atlas)	TCGA-BR-4292-01	Stomach Adenocarcinoma	N339Ifs*12	Frame_Shift_Del	DEL	Diploid	16	75690320	75690320	A	-	16:g.75690320del	ENST00000300086.4:c.1016del	0.35		108	201	155	1300
Stomach Adenocarcinoma (TCGA, PanCancer Atlas)	TCGA-D7-A6EY-01	Tubular Stomach Adenocarcinoma	N339Ifs*12	Frame_Shift_Del	DEL	Diploid	16	75690320	75690320	A	-	16:g.75690320del	ENST00000300086.4:c.1016del	0.16		53	277	333	1281
Stomach Adenocarcinoma (TCGA, PanCancer Atlas)	TCGA-BR-4257-01	Stomach Adenocarcinoma	R392W	Missense_Mutation	SNP	Gain	16	75690483	75690483	C	T	16:g.75690483C>T	ENST00000300086.4:c.1174C>T	0.2		17	69	121	982
Stomach Adenocarcinoma (TCGA, PanCancer Atlas)	TCGA-D7-6520-01	Tubular Stomach Adenocarcinoma	S27R	Missense_Mutation	SNP	Diploid	16	75681861	75681861	C	G	16:g.75681861C>G	ENST00000300086.4:c.81C>G	0.09		4	41	52	53
Stomach Adenocarcinoma (TCGA, PanCancer Atlas)	TCGA-HU-A4G8-01	Diffuse Type Stomach Adenocarcinoma	L45P	Missense_Mutation	SNP	Diploid	16	75681914	75681914	T	C	16:g.75681914T>C	ENST00000300086.4:c.134T>C	0.31		15	34	39	1376
Breast Invasive Carcinoma (TCGA, PanCancer Atlas)	TCGA-B6-A0WY-01	Breast Invasive Ductal Carcinoma	C280Y	Missense_Mutation	SNP	Gain	16	75690148	75690148	G	A	16:g.75690148G>A	ENST00000300086.4:c.839G>A	0.21		22	83	52	31
Breast Invasive Carcinoma (TCGA, PanCancer Atlas)	TCGA-A8-A08L-01	Breast Invasive Ductal Carcinoma	Q308E	Missense_Mutation	SNP	Gain	16	75690231	75690231	C	G	16:g.75690231C>G	ENST00000300086.4:c.922C>G	0.45		96	118	174	196
Breast Invasive Carcinoma (TCGA, PanCancer Atlas)	TCGA-BH-A18G-01	Breast Invasive Ductal Carcinoma	N339Ifs*12	Frame_Shift_Del	DEL	Diploid	16	75690320	75690320	A	-	16:g.75690320del	ENST00000300086.4:c.1016del	0.32		55	119	89	1254
Breast Invasive Carcinoma (TCGA, PanCancer Atlas)	TCGA-D8-A27V-01	Breast Invasive Lobular Carcinoma	K252Rfs*26	Frame_Shift_Del	DEL	ShallowDel	16	75688251	75688251	A	-	16:g.75688251del	ENST00000300086.4:c.755del	0.13		11	74	73	3087
Pancreatic Adenocarcinoma (TCGA, PanCancer Atlas)	TCGA-IB-7651-01	Pancreatic Adenocarcinoma	I277T	Missense_Mutation	SNP	Diploid	16	75690139	75690139	T	C	16:g.75690139T>C	ENST00000300086.4:c.830T>C	0.16		87	443	83	14325
Colorectal Adenocarcinoma (TCGA, PanCancer Atlas)	TCGA-CM-6168-01	Colon Adenocarcinoma	N339Ifs*12	Frame_Shift_Del	DEL	Diploid	16	75690320	75690320	A	-	16:g.75690320del	ENST00000300086.4:c.1016del	0.14		14	85	60	206
Colorectal Adenocarcinoma (TCGA, PanCancer Atlas)	TCGA-EI-6917-01	Rectal Adenocarcinoma	R397Q	Missense_Mutation	SNP	Diploid	16	75690499	75690499	G	A	16:g.75690499G>A	ENST00000300086.4:c.1190G>A	0.27		22	61	116	4934
Colorectal Adenocarcinoma (TCGA, PanCancer Atlas)	TCGA-CA-6718-01	Colon Adenocarcinoma	K398N	Missense_Mutation	SNP	Diploid	16	75690503	75690503	G	T	16:g.75690503G>T	ENST00000300086.4:c.1194G>T	0.3		24	57	83	3211
Colorectal Adenocarcinoma (TCGA, PanCancer Atlas)	TCGA-D5-6930-01	Mucinous Adenocarcinoma of the Colon and Rectum	X265_splice	Splice_Site	SNP	Diploid	16	75688296	75688296	G	A	16:g.75688296G>A	ENST00000300086.4:c.795+1G>A	0.22		24	83	83	1215
Kidney Renal Papillary Cell Carcinoma (TCGA, PanCancer Atlas)	TCGA-UZ-A9PX-01	Papillary Renal Cell Carcinoma	V332I	Missense_Mutation	SNP	Gain	16	75690303	75690303	G	A	16:g.75690303G>A	ENST00000300086.4:c.994G>A	0.23		39	128	199	95
Kidney Renal Papillary Cell Carcinoma (TCGA, PanCancer Atlas)	TCGA-5P-A9JY-01	Papillary Renal Cell Carcinoma	E241*	Nonsense_Mutation	SNP	Gain	16	75688221	75688221	G	T	16:g.75688221G>T	ENST00000300086.4:c.721G>T	0.34	0.0088	53	102	112	108
Cervical Squamous Cell Carcinoma (TCGA, PanCancer Atlas)	TCGA-EA-A3QD-01	Cervical Squamous Cell Carcinoma	K169T	Missense_Mutation	SNP	Gain	16	75682286	75682286	A	C	16:g.75682286A>C	ENST00000300086.4:c.506A>C	0.45		35	43	82	84
